# Supplementary material for: Three members of Medicago truncatula ST family are ubiquitous during development and modulated by nutritional status (MtST1) and dehydration (MtST2 and MtST3)
Source: BMC Plant Biol. 2017 Jul 10;17:117. doi: 10.1186/s12870-017-1061-z (PMC5504553; doi:10.1186/s12870-017-1061-z)
Supplement: Supplementary file 2 — List of all cis-acting regulatory elements found in pST1, pST2 and pST3 promoters using the PLACE and the PlantCARE databases. (XLSX, 29 kb) [file 12870_2017_1061_MOESM2_ESM.xlsx]

## Sheet: Suplementary
Additional file 2. List of all cis-acting regulatory elements found in pST1, pST2 and pST3 promoters using PLACE or PlantCARE databases. Motif names are those given in the respective databases. Nº of motifs found within a pST promoter is indicated as well as a brief description, the sequence that defines the motif, the species where they have been described and the corresponding database. Motifs …
MOTIF NAME	Nº of motifs found			Description according to the database	Sequence	Species	DataBase
	pST1	pST2	pST3
TISSUE/ORGAN SPECIFIC
-300ELEMENT	3			Motif found in gliadin and glutenin promoters. Endosperm	TGHAAARK	Triticum aestivum	PLACE
ACGTOSGLUB			1	Motif found in glutelin genes associated with endosperm-specific expression	GTACGTG	Oryza sativa	PLACE
AC-II		1		Element restricting the vascular expression to the xylem. Negative regulation of phloem expression	TCAACCAACTCC	Arabidopsis thaliana, Phaseolus vulgaris	PlantCARE
AMYBOX1			2	Conserved sequence upstream of alpha-amylase genes	TAACARA	Hordeum vulgare, O. sativa, T. aestivum	PLACE
CAATBOX1	10	13	9	Motif found in legumin promoter, necessary but not sufficient for gene expression	CAAT	Pisum sativum	PLACE
CACTFTPPCA1	22	15	15	Tetranucleotide which is a key component of mesophyll expresion module 1 (Mem1) found in ppcA1	CACT	Flaveria trinervia	PLACE
CAREOSREP1			1	Motif involved in GA upregulated expresion in aleurone	CAACTC	O. sativa	PLACE
CARGCW8GAT	1	1	2	Variant of the CArG motif with longer A/T-rich core. Binding site for AGL15, embryo specific TF	CWWWWWWWWG	A. thaliana	PLACE
CAT-box		1		Motif related to meristem expresion	GCCACT	A. thaliana	PlantCARE
CCGTCC-box			1	Related to meristem specific activation of a histone H4 gene	CCGTCC	A. thaliana	PlantCARE
CGACGOSAMY3			1	One of three motifs necessary for expression of alpha-amylase under sugar starvation	CGACG	O. sativa	PLACE
DOFCOREZM	18	18	14	Core site required for DOF TF binding, some of them are related to storage protein genes	AAAG	Zea mays	PLACE
DPBFCOREDCDC3	1	3	3	bZIP TF core binding sequence in Dc3 promoter. Embryo-specific and ABA regulated	ACACNNG	A. thaliana, Daucus carota	PLACE
DRE2COREZMRAB17			2	Regulatory element associated to late embryogenesis expresion. ABA regulated	ACCGAC	Z. mays	PLACE
EBOXBNNAPA	4	5	8	Motif from napA storage protein gene	CANNTG	Brassica napus	PLACE
EMHVCHORD	1			Endosperm motif in the promoter of c-hordein, involved in nitrogen response	TGTAAAGT	H. vulgare	PLACE
GCN4-motif			1	Motif highly conserved in glutelin promoters, involved in endosperm-specific expresion	TGTGTCA	O. sativa	PlantCARE
GTGANTG10	8	6	11	Found in the promoter of late pollen gene g10	GTGA	Nicotiana tabacum	PLACE
MYBGAHV			2	Central element of GA response complex in alpha-amylase	TAACAAA	H. vulgare, O. sativa	PLACE
MYBPLANT	1			MYB binding site found in promoters of phenylpropanoid biosynthetic genes. Flower related	MACCWAMC	A. thaliana, Antirrhinum majus, Petunia hybrida, Z. mays	PLACE
NAPINMOTIFBN	1			Motif found in napin promoter. Related to developing seeds	TACACAT	B. napus	PLACE
NTBBF1ARROLB	3		2	Binding site of NtBBF1 (tobaco) in rolB promoter. Apical meristems and vascular tissues specific expression and auxin induction	ACTTTA	Agrobacterium rhizogenes	PLACE
O2-site			1	Involved in zein metabolism regulation	GATGATGTGG	Z. mays	PlantCARE
POLLEN1LELAT52	4	7	5	One of two codependent regulatory elements responsible for pollen specific activation of lat52 gene	AGAAA	Lycopersicon esculentum	PLACE
POLLEN2LELAT52	1			One of two codependent regulatory elements responsible for pollen specific activation of lat52 gene	TCCACCATA	L. esculentum	PLACE
PYRIMIDINEBOXOSRAMY1A	1	1	1	Element involved in sugar represion of alpha-amylase gene in aleurone layers	CCTTTT	H. vulgare, O. sativa	PLACE
RAAV1AAT		1	6	Binding site for RAV1 TF usually found in rosette leaves and roots	CAACA	A. thaliana	PLACE
RHERPATEXPA7		5	3	Part of Root Hair specific cis-element	KCACGW	A. thaliana	PLACE
ROOTMOTIFTAPOX1	6	14	3	Motif found in rolD promoters, root specific in adult plants	ATATT	A. rhizogenes	PLACE
SEF1MOTIF		3		SEF1 (soybean embryo factor 1) binding motif in beta-conglicinin	ATATTTAWW	Glycine max	PLACE
SEF4MOTIFGM7S	4	4	1	SEF4 (soybean embryo factor 4) binding motif in beta-conglicinin	RTTTTTR	G. max	PLACE
SP8BFIBSP8BIB	1			SPBF binding site b found in promoters of sporamin and beta-amylase from tuberous roots	TACTATT	Ipomoea batatas	PLACE
TAAAGSTKST1	4		6	Target site for TF Dof1 controlling guard cell specific expression of KST1 (K+ influx chanel)	TAAAG	Solanum tuberosum	PLACE
TGTCACACMCUCUMISIN	1			Cis-regulatory enhancer involved in fruit-specific expression of a subtilisin-like serin protease.	TGTCACA	Cucumis melo	PLACE
WBOXHVISO1			1	W-box element in isoamylase1 involved in sugar regulation	TGACT	H. vulgare	PLACE
XYLAT		1		Element associated with secondary xylem development	ACAAAGAA	A. thaliana	PLACE
LIGHT
-10PEHVPSBD		2	2	Light regulation	TATTCT	H. vulgare	PLACE
A-box			1	Element associated with P- and L- boxes involved in light responsiveness	CCGTCC	Petroselinum crispum	PlantCARE
ABRELATERD1	1	3	6	ABRE-like sequence required for etiolation-induced expresion of erd1 in dark induced senescence	ACGTG	A. thaliana	PLACE
ACE		1		Light responsive element	AAAACGTTTA	P. crispum	PlantCARE
AE-box		1		Light responsive element	AGAAACTT	A. thaliana	PlantCARE
AT-1 -motif			1	Light responsive element	AATTATTTTTTATT	L. esculentum	PlantCARE
Box 4		3		Part of the pal-CMA1 conservedd module array involved in light responsiveness	ATTAAT	P. crispum	PlantCARE
Box I	2	1		Part of a light responsive element in a chs gene	TTTCAAA	P. sativum	PlantCARE
CACGTGMOTIF		3	3	G-box. Light regulation. Defense	CACGTG	A. thaliana, Catharanthus roseus, Z. mays, L. esculentum, T. aestivum	PLACE
chs-CMA2a			2	Part of the conserved DNA module array chs-CMA2 involved in light responsiveness	TCACTTGA	P. crispum	PlantCARE
CIACADIANLELHC			3	Region necessary for circadian expresion of Lhc gene	CAANNNNATC	L. esculentum	PLACE
GA-motif	1			Part of the LRE rbcS-(I-G)	AAGGAAGA	G. max	PlantCARE
GATABOX	13	10	9	Element associated with light regulation, high transcript levels and tissue specific expresion	GATA	A. thaliana, O. sativa, P. hybrida, Cauliflower mosaic virus (CaMV)	PLACE
GT1CONSENSUS	3	13	4	GT-1 binding site. Responses to pathogen attack, salycilic acid, salinity and light.	GGTTAA or GRWAAW	A. thaliana, P. sativum, O. sativa, S. oleracea, N. tabacum	PLACE
IBOX	3	5	7	Conserved sequences upstream of light regulated genes	GTAAG or GATAA	A. thaliana, L. esculentum	PLACE
MNF1		1	1	Light responsive element	GTGCCCWW	Z. mays	PlantCARE
PALBOXAPC			1	Box L in PAL gene, is necessary but not sufficient in light and elicitor responses	CCGTCC	P. crispum	PLACE
REALPHALGLHCB21	2	2		Element involved in phytochrome regulation. Related to higher expresion in etiolated than in green plants.	AACCAA	Lemna gibba	PLACE
REBETALGLHCB21	1			Element involved in phytochrome regulation	CGGATA	L. gibba	PLACE
SBOXATRBCS		1		S-box conserved in several rbcS promoters. Related to light, ABA and sugar responses	CACCTCCA	A. thaliana	PLACE
SORLIP1AT		1		Sequence over-represented in light induced promoters	GCCAC	A. thaliana	PLACE
SORLREP3AT			1	Sequence over-represented in light repressed promoters	TGTATATAT	A. thaliana	PLACE
Sp1	1	1		Light responsive element	CCRCCC	Z. mays	PlantCARE
TBOXATGAPB		1	1	Region for light-activated gene transcription GAPB (Glyceraldehyde 3-phosphate dehydrogenase, subunit B)	ACTTTG	A. thaliana	PLACE
TCT-motif		1		Part of the gapB-CMA1 conserved module array involved in light responsiveness	TCTTAC	A. thaliana	PlantCARE
HORMONE
ABRERATCAL		3	4	ABRE related sequence found in Ca2+ responsive genes	MACGYGB	A. thaliana	PLACE
ARR1AT	5	15	11	ARR1-binding element, associated to cytokinin (CK) mediated transcriptional activation.	NGATT	A. thaliana	PLACE
CPBCSPOR		2		Cis-element exhibiting CK dependent protein binding in vitro	TATTAG	Cucumis sativus	PLACE
ERELEE4	1	1		Ethylene (ET) responsive element. Senencence related	AWTTCAAA	L. esculentum, Dianthus caryophyllus	PLACE
GARE motif			2	Giberellin (GA) responsive element	TCTGTTG	Brassica oleracea	PlantCARE
GAREAT			3	GA-responsive element	TAAACAAR	A. thaliana	PLACE
T/GBOXATPIN2			2	Motif involved in JA induction, recognized by JAMYC2 and JAMYC10	AACGTG	A. thaliana, L. esculentum	PLACE
TATC-box	2			Involved in GA responsiveness	TATCCCA	O. sativa	PlantCARE
TCA-element	1	1		Motif involved in SA responsiveness	CCATCTTTTT	N. tabacum	PlantCARE
TGA-element	1			Auxin responsive element	AACGAC	B. oleracea	PlantCARE
BIOTIC INTERACTIONS
BIHD1OS	4	3	6	Binding site of BIHD1 a TF involved in disease responses	TGTCA	O. sativa	PLACE
GT1GMSCAM4	3	2	3	GT-1 box. Responses to pathogen attack and salinity	GAAAAA	G. max	PLACE
LECPLEACS2		2		Motif related to fungal elicitation of ET biosynthesis	TAAAATAT	L. esculentum	PLACE
MYB1LEPR		1		Defence related gene expresion associated to ERF.	GTTAGTT	A. thaliana, L. esculentum	PLACE
OSE1ROOTNODULE	1	5		Consensus motifs of organ-specific elements characteristic of the promoters activated in infected cells of root nodules	AAAGAT	G. max, Medicago truncatula, Vicia faba	PLACE
OSE2ROOTNODULE	2	4	8	Consensus motifs of organ-specific elements characteristic of the promoters activated in infected cells of root nodules	CTCTT	G. max, M. truncatula, V. faba	PLACE
SEBFCONSSTPR10A	1			Silencing element found in promoter of PR-10a	YTGTCWC	S. tuberosum	PLACE
WBOXATNPR1	1	1	5	W-box found in NPR1 gene, specifically recognized by SA-induced WRKY TF	TTGAC	A. thaliana	PLACE
WBOXNTCHN48			1	W-box related to elicitor-responsive transcription of defense genes	CTGACY	N. tabacum	PLACE
WBOXNTERF3		1	1	W-box found in the promoter region of ERF3. Related to wounding	TGACY	N. tabacum	PLACE
WRKY71OS	3	1		Core of TGAC-containing W-box.	TGAC	O. sativa, P. crispum	PLACE
ABIOTIC STRESS
AMMORESIIUDCRNIA1	1			Motif from Nia1 gene involved in ammonium-response	GGWAGGGT	Chlamydomonas reinhardtii	PLACE
ANAEROCONSENSUS	2	2		Motifs found in silico in promoters of 13 anaerobic genes involved in the fermentative pathway	AAACAAA or AGCAGC	A. thaliana, H. vulgare, L. esculentum, O. sativa, P. hybrida, P. sativum, Z. mays	PLACE
ARE		2		Anaerobic response element	TGGTTT	Z. mays	PlantCARE
CBFHV			2	Dehydration responsive element	RYCGAC	H. vulgare	PLACE
CURECORECR		1	2	Core of copper-response element, also involved in oxygen-reponse.	GTAC	C. reinhardtii	PLACE
EECCRCAH1		1	2	CO2 responsiveness	GANTTNC	C. reinhardtii	PLACE
GC-motif		1		Anoxic specific inducibility	CCCCCG	Z. mays	PlantCARE
HSE		1	1	Heat shock element	AAAAAATTTC	B. oleracea	PlantCARE
IRO2OS		1	1	Induction by Fe deficiency	CACGTGG	O. sativa	PLACE
LTREATLT178			1	Element found in low temperature induced genes	ACCGACA	A. thaliana, H. vulgare	PLACE
LTRECOREATCOR15	1		1	Core of low temperature responsive element. ABA responsiveness	CCGAC	A. thaliana, B. napus	PLACE
MYB1AT		3		MYB1 recognition site in dehydration responsive gene rd22 and others	WAACCA	A. thaliana	PLACE
MYB2AT		1		Binding site for ATMYB2 involved in regulation of genes that are responsive to water stress	TAACTG	A. thaliana	PLACE
MYB2CONSENSUSAT	1		2	MYB2 recognition site in dehydration responsive gene rd22 and others	YAACKG	A. thaliana	PLACE
MYBATRD22		1		MYB2 recognition site in dehydration responsive gene rd22. ABA responsiveness.	CTAACCA	A. thaliana	PLACE
MYBCORE	1	2	4	Binding site for MYB2 involved in regulation of genes that are responsive to water stress	CNGTTR	A. thaliana	PLACE
MYBST1	3	1	1	Binding site for potato MYB1 involved in drought tolerance	GGATA	S. tuberosum	PLACE
MYCCONSENSUSAT	4	5	8	Core binding site for MYC in erd1, rd22 and many other dehydration responsive genes	CANNTG	A. thaliana	PLACE
P1BS	1			Binding sequence found in promoters of phosphate starvation responsive genes from several plant species	GNATATNC	A. thaliana, M. truncatula, H. vulgare, L. esculentum	PLACE
PREATPRODH	1	2		Proline or Hypoosmolarity responsive element found in ProDH (proline dehydrogenase) promoter	ACTCAT	A. thaliana	PLACE
SREATMSD	1		1	Sugar responsive element found in genes downregulated after main stem decapitation	TTATCC	A. thaliana	PLACE
SURECOREATSULTR11	1	2	1	Core of sulphur responsive element involved in response to S deprivation.	GAGAC	A. thaliana	PLACE
ENHANCER
5UTR Py-rich stretch		1		Region conferring high transcription levels	TTTCTTCTCT	L. esculentum	PlantCARE
CCAATBOX1		1	1	Cooperate with HSEs to increase promoter activity	CCAAT	G. max	PLACE
QARBNEXTA			1	Quantitative activator region in extensinA promoter	AACGTGT	B. napus	PLACE
Skn-1 motif	1	2		Element required for high levels of endosperm expression	GTCAT	O. sativa	PlantCARE
TA-rich			2	Enhancer of transcription	TA(TA)X9TA	N. tabacum	PlantCARE
OTHERS
BOXIINTPATPB		1		Motif conserved in several promoters of plastids	ATAGAA	N. tabacum	PLACE
E2FCONSENSUS		1		E2F binding sequence. Cell cycle regulation	WTTSSCSS	A. thaliana, N. tabacum, O. sativa, Nicotiana benthamiana	PLACE
MYBCOREATCYCB1		1	1	MYB binding sequence. Cell cycle regulation	AACGG	A. thaliana	PLACE
S1FBOXSORPS1L21	1	1	1	Negative element in plastid ribosomal proteins S1 and L21	ATGGTA	S. oleracea	PLACE
TOTAL	166	225	223

## Sheet: Hoja1
abiotic		18	24	29	21	15	17
biotic		18	35	37	45	22	47
light		23	36	39	18	13	24
hormone		8	22	24	18	20	20
enhancer		1	4	4	9	3	11
meristem		3	1	3	3	3	2
xylem		0	2	0	0	1	0
mesophyll		22	15	15	13	11	13
guard cell		4	0	6	6	6	6
epidermal		0	0	0	0	0	0
root		7	24	6	13	17	15
flower		14	13	16	17	11	19
fruit		1	0	0	0	1	0
seed		45	48	47	54	54	55
cell cycle		0	2	1	2	0	2
plastid		1	2	1	2	2	2
		165	228	228	221	179	233
abiotic		10.9091	10.5263	12.7193	9.50226	8.37989	7.29614
biotic		10.9091	15.3509	16.2281	20.362	12.2905	20.1717
light		13.9394	15.7895	17.1053	8.1448	7.26257	10.3004
hormone		4.84848	9.64912	10.5263	8.1448	11.1732	8.58369
enhancer		0.606061	1.75439	1.75439	4.0724	1.67598	4.72103
meristem		1.81818	0.438596	1.31579	1.35747	1.67598	0.858369
xylem		0	0.877193	0	0	0.558659	0
mesophyll		13.3333	6.57895	6.57895	5.88235	6.14525	5.5794
guard cell		2.42424	0	2.63158	2.71493	3.35196	2.57511
epidermal		0	0	0	0	0	0
root		4.24242	10.5263	2.63158	5.88235	9.49721	6.43777
flower		8.48485	5.70175	7.01754	7.69231	6.14525	8.15451
fruit		0.606061	0	0	0	0.558659	0
seed		27.2727	21.0526	20.614	24.4344	30.1676	23.6052
cell cycle		0	0.877193	0.438596	0.904977	0	0.858369
plastid		0.606061	0.877193	0.438596	0.904977	1.11732	0.858369
